# Supplementary material for: Identifying network state-based Parkinson’s disease subtypes using clustering and support vector machine models
Source: Front Psychiatry. 2025 Feb 13;16:1453852. doi: 10.3389/fpsyt.2025.1453852 (PMC11865070; doi:10.3389/fpsyt.2025.1453852)
Supplement: Supplementary file 5 [file Table1.xlsx]

## Sheet: Sheet1
Anova Table (Type III tests)
Response: AGE_AT_VISIT	Sum Sq	Df	F value	Pr(>F)
(Intercept)	1599917	1	16215.2	< 2.2e-16 ***
source	1297	1	13.145	0.0002943 ***
Residuals	236211	2394
Response: CAUDATE_L	Sum Sq	Df	F value	Pr(>F)
(Intercept)	441.57	1	1128.05	< 2.2e-16 ***
source	315.4	1	805.75	< 2.2e-16 ***
Residuals	937.11	2394
Response: CAUDATE_R	Sum Sq	Df	F value	Pr(>F)
(Intercept)	425.28	1	1059.3	< 2.2e-16 ***
source	324.27	1	807.71	< 2.2e-16 ***
Residuals	961.13	2394
Response: PUTAMEN_L	Sum Sq	Df	F value	Pr(>F)
(Intercept)	5.17	1	28.488	1.032e-07 ***
source	460.8	1	2536.71	< 2.2e-16 ***
Residuals	434.88	2394
Response: PUTAMEN_R	Sum Sq	Df	F value	Pr(>F)
(Intercept)	4.06	1	21.418	3.889e-06 ***
source	463.86	1	2445.45	< 2.2e-16 ***
Residuals	454.1	2394
Response: PUTAMEN_L_ANT	Sum Sq	Df	F value	Pr(>F)
(Intercept)	35.37	1	135.25	< 2.2e-16 ***
source	464.53	1	1776.32	< 2.2e-16 ***
Residuals	626.06	2394
Response: PUTAMEN_R_ANT	Sum Sq	Df	F value	Pr(>F)
(Intercept)	39.59	1	141.8	< 2.2e-16 ***
source	482.07	1	1726.5	< 2.2e-16 ***
Residuals	668.46	2394
Response: RNASEQ_VIS	Sum Sq	Df	F value	Pr(>F)
(Intercept)	5768.8	1	2862.72	<2e-16 ***
source	4.3	1	2.1552	0.1422
Residuals	4824.3	2394
Response: EDUCYRS	Sum Sq	Df	F value	Pr(>F)
(Intercept)	95040	1	8536.68	<2e-16 ***
source	4	1	0.4021	0.5261
Residuals	26653	2394
Signif. codes: 0 ‘***’ 0.001 ‘**’ 0.01 ‘*’ 0.05 ‘.’ 0.1 ‘ ’ 1
