# Supplementary material for: Identifying network state-based Parkinson’s disease subtypes using clustering and support vector machine models
Source: Front Psychiatry. 2025 Feb 13;16:1453852. doi: 10.3389/fpsyt.2025.1453852 (PMC11865070; doi:10.3389/fpsyt.2025.1453852)
Supplement: Supplementary file 6 [file Table2.xlsx]

## Sheet: Sheet1
cluster (K-means 4columns)											cluster (K-means 6columns)
		Accuracy	Precision	Recall	F1	AUC1	AUC2	AUC3	AUC average				Accuracy	Precision	Recall	F1	AUC1	AUC2	AUC3	AUC average
SVM (RBF)	Leave Cluster1	0.99583	0.96429	1	0.98182	0.99987			0.9997		SVM (RBF)	Leave Cluster1	0.99792	1	0.98246	0.99115	0.999876			0.999809
	Leave Cluster2	0.99167	0.98734	0.99574	0.99153		0.999774					Leave Cluster2	0.98958	0.99153	0.98734	0.98943		0.999826
	Leave Cluster3	0.9875	0.99465	0.97382	0.98413			0.999457				Leave Cluster3	0.9875	0.97872	0.98925	0.98396			0.999726
	Global Classifier	0.9875	0.98766	0.9875	0.98749	0.999826	0.999792	0.999402	0.99967			Global Classifier	0.9875	0.98757	0.9875	0.98751	0.999876	0.999826	0.999525	0.99974
SVM (Linear)	Leave Cluster1	0.99792	0.98182	1	0.99083	1			0.94525		SVM (Linear)	Leave Cluster1	0.99792	1	0.98246	0.99115	1			0.944293
	Leave Cluster2	0.99583	0.99156	1	0.99576		0.999965					Leave Cluster2	0.99375	1	0.98734	0.99363		0.999965
	Leave Cluster3	0.77292	0.74699	0.64921	0.69468			0.835785				Leave Cluster3	0.76458	0.72393	0.63441	0.67622			0.832913
	Global Classifier	0.99375	0.99382	0.99375	0.99374	1	0.999965	0.999909	0.99996			Global Classifier	0.99167	0.99184	0.99167	0.99168	1	0.999965	0.999945	0.99997
Logistic Regression	Leave Cluster1	0.99583	0.96429	1	0.98182	0.999957			0.945251		Logistic Regression	Leave Cluster1	0.99792	1	0.98246	0.99115	1			0.944335
	Leave Cluster2	0.99375	0.99153	0.99574	0.99363		0.999948					Leave Cluster2	0.99583	1	0.99156	0.99576		1
	Leave Cluster3	0.77083	0.74847	0.63874	0.68927			0.835848				Leave Cluster3	0.76667	0.7284	0.63441	0.67816			0.833004
	Global Classifier	0.98958	0.98972	0.98958	0.98959	0.999913	0.999931	0.999638	0.99983			Global Classifier	0.99375	0.99385	0.99375	0.99376	0.999959	0.999983	0.999835	0.99993
Random Forest	Leave Cluster1	0.99167	0.96296	0.96296	0.96296	0.999413			0.998914		Random Forest	Leave Cluster1	0.99167	0.98182	0.94737	0.96429	0.999793			0.99896
	Leave Cluster2	0.98333	0.98298	0.98298	0.98298		0.99914					Leave Cluster2	0.975	0.97468	0.97468	0.97468		0.998741
	Leave Cluster3	0.975	0.97861	0.95812	0.96825			0.998188				Leave Cluster3	0.97708	0.96791	0.97312	0.97051			0.998345
	Global Classifier	0.975	0.97504	0.975	0.975	0.999283	0.999357	0.997591	0.99874			Global Classifier	0.97292	0.97307	0.97292	0.97295	0.999606	0.999149	0.998052	0.99894
source
	Accuracy	Precision	Recall	F1	AUC1	AUC2	AUC3	AUC average
SVM	0.9333	0.904	0.9333	0.9145	0.9878	0.966	0.9555	0.9698
Logistic Regression	0.9271	0.8873	0.9271	0.9054	0.9877	0.9617	0.9511	0.9668
Random Forest	0.9313	0.9237	0.9313	0.9208	0.9838	0.9584	0.9639	0.9687
cluster (K-means 4columns)
	Accuracy	Precision	Recall	F1	AUC1	AUC2	AUC3	AUC average
SVM	0.9938	0.9938	0.9938	0.9937	1	0.99997	0.9999	0.99996
Logistic Regression	0.9896	0.9897	0.9896	0.9896	0.9999	0.9999	0.9996	0.9998
Random Forest	0.975	0.975	0.975	0.975	0.9993	0.9994	0.9976	0.9987
cluster (K-means 6columns)
	Accuracy	Precision	Recall	F1	AUC1	AUC2	AUC3	AUC average
SVM	0.9917	0.9918	0.9917	0.9917	1	0.99997	0.99995	0.99997
Logistic Regression	0.9938	0.9938	0.9938	0.9938	0.99996	0.99998	0.9998	0.9999
Random Forest	0.9729	0.9731	0.9729	0.973	0.9996	0.9991	0.9981	0.9989
cluster (Hierarchical)
	Accuracy	Precision	Recall	F1	AUC1	AUC2	AUC3	AUC average
SVM ( 4columns)	0.9688	0.969	0.9688	0.9687	0.9947	0.9922	0.9979	0.9949
SVM ( 6columns)	0.9396	0.9399	0.9396	0.9394	0.9955	0.9863	0.9926	0.9915
