# Supplementary material for: Identifying network state-based Parkinson’s disease subtypes using clustering and support vector machine models
Source: Front Psychiatry. 2025 Feb 13;16:1453852. doi: 10.3389/fpsyt.2025.1453852 (PMC11865070; doi:10.3389/fpsyt.2025.1453852)
Supplement: Supplementary file 7 [file Table3.xlsx]

## Sheet: Sheet1
Count the number of samples in each cohort					The expected sample size for each cohort
cohort APOE	PD	HC	SWEDD		cohort APOE	PD	HC	SWEDD
ε2/ε2	18	4	4		ε2/ε2	22.1043	2.40902	1.48664
ε2/ε3	257	21	18		ε2/ε3	251.649	27.4257	16.9249
ε2/ε4	33	9	10		ε2/ε4	44.2087	4.81803	2.97329
ε3/ε3	1287	139	63		ε3/ε3	1265.9	137.962	85.139
ε3/ε4	408	42	37		ε3/ε4	414.031	45.1227	27.846
ε4/ε4	34	7	5		ε4/ε4	39.1077	4.2621	2.63022
Dimension	Value	PD	HC	SWEDD
ε2/ε2	Residuals	-2.26762	1.082	2.13454
ε2/ε2	p values	0.4203	1	0.5904
ε2/ε3	Residuals	0.93075	-1.37591	0.287485
ε2/ε3	p values	1	1	1
ε2/ε4	Residuals	-4.40313	2.0222	4.2431
ε2/ε4	p values	2e-04*	0.7768	4e-04*
ε3/ε3	Residuals	2.49028	0.150726	-4.01623
ε3/ε3	p values	0.2298	1	0.0011*
ε3/ε4	Residuals	-0.857889	-0.546748	2.0015
ε3/ε4	p values	1	1	0.8161
ε4/ε4	Residuals	-2.13058	1.40581	1.51952
ε4/ε4	p values	0.5962	1	1
