# Supplementary material for: Identifying network state-based Parkinson’s disease subtypes using clustering and support vector machine models
Source: Front Psychiatry. 2025 Feb 13;16:1453852. doi: 10.3389/fpsyt.2025.1453852 (PMC11865070; doi:10.3389/fpsyt.2025.1453852)
Supplement: Supplementary file 8 [file Table4.xlsx]

## Sheet: Sheet1
4features to 2 PCAs								4features to 3 PCAs
		PCA1		PCA2						PCA1		PCA2		PCA3
All		Correlation	P-value	Correlation	P-value			All		Correlation	P-value	Correlation	P-value	Correlation	P-value
	CAUDATE_R	0.92251	< 1e-10	0.295262	2.09635e-49				CAUDATE_R	0.92251	< 1e-10	0.295262	2.09635e-49	0.224093	1.18719e-28
	CAUDATE_L	0.92615	< 1e-10	0.247582	8.55489e-35				CAUDATE_L	0.92615	< 1e-10	0.247582	8.55489e-35	-0.264255	1.43398e-39
	PUTAMEN_R	0.933777	< 1e-10	-0.245481	3.2294e-34				PUTAMEN_R	0.933777	< 1e-10	-0.245481	3.2294e-34	0.228331	1.03761e-29
	PUTAMEN_L	0.928993	< 1e-10	-0.293281	9.72914e-49				PUTAMEN_L	0.928993	< 1e-10	-0.293281	9.72914e-49	-0.18859	1.27693e-20
cluster1								cluster1
	CAUDATE_R	0.830169	1.74196e-85	0.369794	3.6456e-12				CAUDATE_R	0.830635	6.41814e-86	0.367741	4.54106e-12	0.210917	0.000107838
	CAUDATE_L	0.848402	6.69706e-93	0.312675	6.11778e-09				CAUDATE_L	0.848862	2.23215e-93	0.310614	7.38431e-09	-0.229929	2.33156e-05
	PUTAMEN_R	0.86324	1.07367e-99	-0.431218	2.01827e-16				PUTAMEN_R	0.863657	3.3922e-100	-0.431903	1.61021e-16	0.285834	1.16135e-07
	PUTAMEN_L	0.825629	8.9233e-84	-0.556217	2.81838e-28				PUTAMEN_L	0.826611	2.15985e-84	-0.556413	2.2189e-28	-0.292178	5.87946e-08
cluster2								cluster2
	CAUDATE_R	0.843092	8.79777e-308	0.784925	5.32374e-238				CAUDATE_R	0.843384	6.2234e-308	0.784934	8.42584e-238	0.380361	2.21231e-40
	CAUDATE_L	0.83979	4.29602e-303	0.713508	2.07413e-177				CAUDATE_L	0.839532	1.81636e-302	0.713482	3.0928e-177	-0.50439	2.77019e-74
	PUTAMEN_R	0.679958	5.46928e-155	0.144569	9.93128e-07				PUTAMEN_R	0.680423	3.82814e-155	0.144536	1.00975e-06	0.467698	9.36552e-63
	PUTAMEN_L	0.679136	1.77715e-154	0.060462	0.0416031				PUTAMEN_L	0.678491	6.08247e-154	0.0592642	0.0459174	-0.469719	2.35717e-63
cluster3								cluster3
	CAUDATE_R	0.708941	9.80408e-143	0.518117	6.03818e-65				CAUDATE_R	0.709577	4.22422e-143	0.519905	1.854e-65	0.528945	4.24651e-68
	CAUDATE_L	0.667587	6.74329e-121	0.441051	1.68524e-45				CAUDATE_L	0.666944	1.38321e-120	0.442951	6.37945e-46	-0.567211	3.3041e-80
	PUTAMEN_R	0.6767	2.11155e-125	-0.3454	2.01399e-27				PUTAMEN_R	0.67527	1.10148e-124	-0.342811	5.17685e-27	0.600595	3.78904e-92
	PUTAMEN_L	0.658469	1.50752e-116	-0.446646	9.4688e-47				PUTAMEN_L	0.656774	9.33689e-116	-0.445307	1.89485e-46	-0.471031	1.76337e-52
6 features to 2PCA								6features to 3PCAs
		PCA1		PCA2						PCA1		PCA2		PCA3
All		Correlation	P-value	Correlation	P-value			All		Correlation	P-value	Correlation	P-value	Correlation	P-value
	CAUDATE_R	0.915699	< 1e-10	0.332002	9.50207e-63				CAUDATE_R	0.915699	< 1e-10	0.332002	9.50207e-63	0.183059	1.68073e-19
	CAUDATE_L	0.918925	< 1e-10	-0.102598	4.83595e-07				CAUDATE_L	0.918925	< 1e-10	-0.102598	4.83595e-07	0.356064	1.52647e-72
	PUTAMEN_R	0.937616	< 1e-10	0.103267	4.06888e-07				PUTAMEN_R	0.937616	< 1e-10	0.103267	4.06888e-07	-0.304672	1.21056e-52
	PUTAMEN_L	0.934001	< 1e-10	-0.297673	3.18449e-50				PUTAMEN_L	0.934001	< 1e-10	-0.297673	3.18449e-50	-0.153218	4.68053e-14
	PUTAMEN_R_ANT	0.963108	< 1e-10	0.21144	1.27941e-25				PUTAMEN_R_ANT	0.963108	< 1e-10	0.21144	1.27941e-25	-0.121321	2.5618e-09
	PUTAMEN_L_ANT	0.962134	< 1e-10	-0.241309	4.35453e-33				PUTAMEN_L_ANT	0.962134	< 1e-10	-0.241309	4.35453e-33	0.0527928	0.00974906
cluster1								cluster1
	CAUDATE_R	0.804701	8.25724e-76	0.367326	6.47653e-12				CAUDATE_R	0.816603	3.07995e-81	0.361925	8.9602e-12	0.281608	1.66272e-07
	CAUDATE_L	0.799213	4.63431e-74	0.0587769	0.288531				CAUDATE_L	0.831919	6.29276e-87	0.028571	0.602853	0.376086	1.15888e-12
	PUTAMEN_R	0.854312	1.16057e-94	-0.0149899	0.786809				PUTAMEN_R	0.856425	2.41695e-97	0.00543778	0.921133	-0.514244	6.08516e-24
	PUTAMEN_L	0.837664	1.24244e-87	-0.532801	1.89746e-25				PUTAMEN_L	0.837971	2.4529e-89	-0.537205	2.28964e-26	-0.42678	3.23413e-16
	PUTAMEN_R_ANT	0.920095	9.60464e-135	0.158844	0.0039249				PUTAMEN_R_ANT	0.922731	1.64166e-139	0.160862	0.00319773	-0.195927	0.000315489
	PUTAMEN_L_ANT	0.908059	2.98364e-125	-0.390995	2.00019e-13				PUTAMEN_L_ANT	0.907978	1.83502e-127	-0.399504	3.14268e-14	-0.0851782	0.120261
cluster2								cluster2
	CAUDATE_R	0.836771	< 1e-10	0.609296	6.64322e-128				CAUDATE_R	0.828362	2.10658e-287	0.641426	1.44193e-132	0.508898	8.44778e-76
	CAUDATE_L	0.84893	< 1e-10	-0.141313	5.26582e-07				CAUDATE_L	0.828129	4.22323e-287	-0.139681	2.31452e-06	0.874784	< 1e-10
	PUTAMEN_R	0.662954	4.35458e-159	0.485761	5.36214e-75				PUTAMEN_R	0.683548	4.17288e-157	0.498124	3.24911e-72	-0.112902	0.000138043
	PUTAMEN_L	0.699934	1.20591e-184	-0.44265	4.04263e-61				PUTAMEN_L	0.690058	2.82984e-161	-0.425482	4.06454e-51	0.317815	4.70266e-28
	PUTAMEN_R_ANT	0.81992	1.32801e-304	0.604167	3.12573e-125				PUTAMEN_R_ANT	0.824757	8.98623e-283	0.625128	4.47276e-124	0.192582	6.06036e-11
	PUTAMEN_L_ANT	0.832056	1.03e-321	-0.351464	1.18646e-37				PUTAMEN_L_ANT	0.81688	5.13189e-273	-0.343482	8.90379e-33	0.61409	1.32204e-118
cluster3								cluster3
	CAUDATE_R	0.62936	1.913e-91	0.65715	2.81552e-102				CAUDATE_R	0.679046	2.5563e-126	0.655313	7.81577e-115	0.126233	0.000116391
	CAUDATE_L	0.604752	9.83331e-83	-0.400106	8.49324e-33				CAUDATE_L	0.633001	6.03312e-105	-0.363142	2.82266e-30	0.708221	5.0974e-142
	PUTAMEN_R	0.671575	2.28866e-108	0.430391	3.24115e-38				PUTAMEN_R	0.691273	1.137e-132	0.456159	7.90248e-49	-0.629137	2.57563e-103
	PUTAMEN_L	0.657776	1.5573e-102	-0.650006	2.20415e-99				PUTAMEN_L	0.664515	3.67331e-119	-0.607645	1.18511e-94	-0.053348	0.10454
	PUTAMEN_R_ANT	0.725615	1.28573e-134	0.609804	1.84833e-84				PUTAMEN_R_ANT	0.757576	1.50666e-173	0.613685	5.08989e-97	-0.383423	7.82108e-34
	PUTAMEN_L_ANT	0.730203	3.88023e-137	-0.628261	4.87039e-91				PUTAMEN_L_ANT	0.739832	2.18097e-161	-0.579422	3.08433e-84	0.260598	7.42173e-16
