# Supplementary material for: Identifying network state-based Parkinson’s disease subtypes using clustering and support vector machine models
Source: Front Psychiatry. 2025 Feb 13;16:1453852. doi: 10.3389/fpsyt.2025.1453852 (PMC11865070; doi:10.3389/fpsyt.2025.1453852)
Supplement: Supplementary file 9 [file Table5.xlsx]

## Sheet: Sheet1
PCA Components (Feature Contribution):
Distribution of the Contribution of Four Features to Two PCs							Distribution of Six-Feature Contribution to Two PCs
	CAUDATE_R	CAUDATE_L	PUTAMEN_R	PUTAMEN_L				CAUDATE_R	CAUDATE_L	PUTAMEN_R	PUTAMEN_L	PUTAMEN_R_ANT	PUTAMEN_L_ANT
PCA1	0.497114	0.499075	0.503185	0.500607			PCA1	0.398217	0.39962	0.407748	0.406176	0.418834	0.418411
PCA2	0.543851	0.456028	-0.452159	-0.540201			PCA2	0.584205	-0.180535	0.181712	-0.523799	0.372058	-0.424617
Distribution of the Contribution of Four Features to Three PCs							Distribution of Six-Feature Contribution to Three PCs
	CAUDATE_R	CAUDATE_L	PUTAMEN_R	PUTAMEN_L				CAUDATE_R	CAUDATE_L	PUTAMEN_R	PUTAMEN_L	PUTAMEN_R_ANT	PUTAMEN_L_ANT
PCA1	0.497114	0.499075	0.503185	0.500607			PCA1	0.398217	0.39962	0.407748	0.406176	0.418834	0.418411
PCA2	0.543851	0.456028	-0.452159	-0.540201			PCA2	0.584205	-0.180535	0.181712	-0.523799	0.372058	-0.424617
PCA3	0.491653	-0.579767	0.50095	-0.413759			PCA3	0.337556	0.65657	-0.561805	-0.28253	-0.223712	0.097348
Cumulative variance explained by each principal component:
	PCA1	PCA2	PCA3	Total
4feature_PCA2	0.860937	0.0736878		0.934625
4feature_PCA3	0.860937	0.0736878	0.0519375	0.986562
6feature_PCA2	0.881281	0.053827		0.935108
6features_PCA3	0.881281	0.053827	0.0490165	0.984125
