# Supplementary material for: Identifying network state-based Parkinson’s disease subtypes using clustering and support vector machine models
Source: Front Psychiatry. 2025 Feb 13;16:1453852. doi: 10.3389/fpsyt.2025.1453852 (PMC11865070; doi:10.3389/fpsyt.2025.1453852)
Supplement: Supplementary file 10 [file Table6.xlsx]

## Sheet: Sheet1
Index	Type	Sparsity
(i)	All_Cohort	0.28571
(ii)	HC in cluster1	0.28571
(iii)	SWEDD in cluster1	0.28571
(iv)	PD in cluster2	0.52381
(v)	PD in cluster3	0.71429
NOTE: The Computation of Sparsity was performed at Threshold of 0.35 on Absoulte Values of Pearson Correlation Coefficients
