# Supplementary material for: Identifying network state-based Parkinson’s disease subtypes using clustering and support vector machine models
Source: Front Psychiatry. 2025 Feb 13;16:1453852. doi: 10.3389/fpsyt.2025.1453852 (PMC11865070; doi:10.3389/fpsyt.2025.1453852)
Supplement: Supplementary file 11 [file Table7.xlsx]

## Sheet: Sheet1
	Prodromal
	N=1132
Factors	No. (%)
SEX
Female	536(47.3%)
Male	596(52.7%)
HANDED
Right	985(87.0%)
Left	104(9.2%)
Mixed	43(3.8%)
RAWHITE
No	39(3.4%)
Yes	1093(96.6%)
APOE
E2/E2	4(0.35%)
E2/E3	164(14.5%)
E2/E4	26(2.3%)
E3/E3	730(64.5%)
E3/E4	204(18.0%)
E4/E4	4(0.35%)
LRRK2_POS
Normal	53(5.8%)
Variant	1079(94.2%)
ONLINE_ENROLL
No	887(78.4%)
Yes	245(21.6%)
	Median (IQR)	mean±SD
AGE_AT_VISIT	66(60.9-70.9)	65.84±7.82
RNASEQ_VIS	3(0-4)	2.33±1.74
EDUCYRS	17(14-19)	16.49±4.27
