# Supplementary material for: Identifying network state-based Parkinson’s disease subtypes using clustering and support vector machine models
Source: Front Psychiatry. 2025 Feb 13;16:1453852. doi: 10.3389/fpsyt.2025.1453852 (PMC11865070; doi:10.3389/fpsyt.2025.1453852)
Supplement: Supplementary file 12 [file Table8.xlsx]

## Sheet: Sheet1
	PD	HC	SWEDD
	N=2037	N=222	N=137
	mean±SD
AGE_AT_VISIT	63.17±9.73	60.56±11.37	61.26±10.35
CAUDATE_L	1.73±0.59	2.97±0.6	2.71±0.64
CAUDATE_R	1.72±0.61	2.93±0.59	2.75±0.6
PUTAMEN_L	0.68±0.32	2.14±0.55	1.9±0.6
PUTAMEN_R	0.7±0.35	2.12±0.56	1.95±0.54
PUTAMEN_L_ANT	1.1±0.44	2.58±0.55	2.32±0.62
PUTAMEN_R_ANT	1.14±0.47	2.59±0.57	2.41±0.56
RNASEQ_VIS	3.77±1.41	4.18±1.46	3.26±1.38
EDUCYRS	15.61±3.33	16.15±3.05	14.99±3.72
